# Supplementary material for: What Defines Different Modes of Snake Locomotion?
Source: Integr Comp Biol. 2020 Apr 9;60(1):156–70. doi: 10.1093/icb/icaa017 (PMC7391877; doi:10.1093/icb/icaa017)
Supplement: icaa017_Supplementary_Data [file icaa017_supplementary_data.xlsx]

## Sheet: Sheet1
Defining characters		Rectilinear		Sidewinding		Lateral undulation						Concertina
						Terrestrial	Aquatic		Arboreal	+ keel		Flat surface	Tunnel	Arboreal
							Forward	Backward	(generalized)					Alternate bend	Helical wrap
1) axial flexion
lateral		no1		yes		yes	yes	yes	yes	yes		yes	yes	yes	yes
dorsal		no		yes		no	no	no	no	no		no	no	no	no
ventral		no		passive?		no	no	no	passive?	passive?4		no	no	passive; active	yes
2) alternate L & R bends		no		yes		yes	yes	yes	yes	yes		yes	yes	yes	no
3) events propagate		yes		yes		yes	yes	yes	yes	yes		no	no	no	no
4) propagation direction		posterior		all		posterior	posterior	anterior	posterior	posterior		N/A	N/A	N/A	N/A
5 ) length of propagation		SVL		all		total length	total length	total length	total length	total length		N/A	N/A	N/A	N/A
6) variable head-tail distance		no		no		no	no	no	no	no		yes	yes	yes2	yes
7) paths travelled		similar		different		similar	somewhat	somewhat	similar	similar		different	different	usually	different
				& parallel			different	different?						different2
8) contact		static		static		sliding	sliding	sliding	sliding	sliding		simultaneous	simultaneous	simultaneous	simultaneous
		(sliding)										sliding &	sliding &	sliding &	sliding &
												static	static	static	static
9) friction via		weight		weight		weight &	N/A	N/A	weight3 &	weight3 &		weight	weight3 &	weight3 &	weight3 &
						(press posterio-			(press posterio-	(press posterio-			press	press	press
						laterally)			laterally)	laterally)			laterally	medially	medially
10) important muscles		CCS, CCI, IS		SSP,LD, IC		SSP,LD, IC	SSP,LD, IC	SSP,LD, IC	SSP,LD, IC	SSP,LD, IC		SSP,LD, IC	SSP,LD, IC	SSP,LD, IC	SSP,LD, IC
										in keel?
11) contralateral EMGs
predictably alternate		no		yes		yes	yes	yes?	yes?	yes?		no	no	no	no
(unilateral [1] or bilateral [2])		CCS [2]		SSP [1,2]		SSP [1]	SSP [1]	SSP [1]?	SSP [1,2]?	SSP [1,2]?		SSP [1]?	SSP [1]	SSP [1,(2)]	SSP [1,(2)]?
		CCI [2]		LD [1]		LD [1]	LD [1]	LD [1]?	LD [1]?	LD [1]?		LD [1]?	LD [1]	LD [1]	LD [1]?
		IS [2]		IC [1]		IC [1]	IC [1]	IC [1]?	IC [1]?	IC [1]?		IC [1]?	IC [1]	IC [1,2]	IC [1,2]?
12) synchronous ipsilateral EMGs		N/A		+SSP, +LD, +IC		+SSP, +LD, +IC	+SSP, +LD, +IC	+SSP, +LD, +IC?	+SSP, +LD, +IC?	+SSP, +LD, +IC?		+SSP, +LD, +IC?	+SSP, +LD, +IC	+SSP, +LD, +IC	+SSP, +LD, +IC?
(+= active, - = inactive)				+SSP, -LD,-IC					+SSP, -LD, -IC?	+SSP, -LD, -IC?				+SSP, +LD, -IC
														-SSP, -LD, +IC	-SSP, -LD, +IC?
13) muscle activity
concentric		CCS,CCI, IS		SSP, LD, IC		SSP, LD, IC	SSP, LD, IC	SSP, LD, IC?	SSP, LD, IC?	SSP, LD, IC?		SSP, LD, IC?	SSP, LD, IC	SSP, LD, IC	SSP, LD, IC?
isometric		IS										??	SSP, LD, IC	SSP, LD, IC	SSP, LD, IC?
eccentric				SSP			SSP, LD, IC	SSP, LD, IC?	SSP?	SSP?
Select references		Lissmann (1950)		Mosauer (1932)		Gray (1946)	Jayne (1985)	Heatwole (1989)	Astley & Jayne (2009)	Gans (1974)		Wiedemann (1932)	Gray (1946)	Astley & Jayne (2009)	this study
		Newman & Jayne (2018)		Gray (1946)		Gray & Lissmann (1950)	Jayne (1988b)	this study	Jayne et al. (2013)	Jayne et al (2015)		this study	Jayne (1986)	Byrnes & Jayne (2014)
				Jayne (1986)		Jayne (1986)			Jayne et al (2015)	this study			Jayne (1988c)	Jayne et al (2015)
				Jayne (1988c)		Jayne (1988b)							Walton et al. (1990)
				Secor et al. (1992)		Gasc et al. (1989)							Jayne & Davis (1991)
				Marvi et al. (2014)		Walton et al. (1990)
						Moon & Gans (1998)
						Hu et al. (2009)
Muscles: CCI, costocutaneous inferior; CCS, costocutaneous inferior; IS, interscutalis; SSP, semispinalis-spinalis; LD, longissimus dorsi; IC iliocostalis
1 vertebrae may not be straight but the bends do not contribute to propulsion
2 See Future directions section of article
3 depends on incline
4 for locomotion on cyclinder that is horizontal or a shallow incline
? = presumed but not directly observed
?? =difficult to predict
items in () are somewhat varible depending on species and conditions									a
